# Supplementary material for: Central Aortic Cannulation in Minimally Invasive Cardiac Surgery via Right Thoracotomy: A Single-Center Retrospective Comparison
Source: J Clin Med. 2026 Mar 20;15(6):2383. doi: 10.3390/jcm15062383 (PMC13026934; doi:10.3390/jcm15062383)
Supplement: Supplementary file 1 [file jcm-15-02383-s001.zip]

Archive with 1 entries (1 files):
- jcm-4191653-supplementary.pdf
